# Supplementary material for: Both Nitro Groups Are Essential for High Antitubercular Activity of 3,5-Dinitrobenzylsulfanyl Tetrazoles and 1,3,4-Oxadiazoles through the Deazaflavin-Dependent Nitroreductase Activation Pathway
Source: J Med Chem. 2023 Dec 29;67(1):81–109. doi: 10.1021/acs.jmedchem.3c00925 (PMC10788908; doi:10.1021/acs.jmedchem.3c00925)
Supplement: Supplementary file 2 — jm3c00925_si_002.csv [file jm3c00925_si_002.csv]

Compound	SMILE	MIC (M. tuberculosis, uM)	MIC (M. kansasii, uM)	MIC (M. avium, uM)	IC50 (HepG2, uM)
52a	FC(C1=CC([N+]([O-])=O)=CC(CSC2=NN=NN2C3=CC=CC=C3)=C1)(F)F	32	125	250
52b	FC(C1=CC([N+]([O-])=O)=CC(CSC2=NN=NN2C3=CC=C(OC)C=C3)=C1)(F)F	32	125	250
52c	FC(C1=CC([N+]([O-])=O)=CC(CSC2=NN=NN2C3=CC=C(Cl)C=C3)=C1)(F)F	32	125	250
52d	FC(C1=CC([N+]([O-])=O)=CC(CSC2=NN=NN2C3=CC=C(Br)C=C3)=C1)(F)F	64	125	250
52e	FC(C1=CC([N+]([O-])=O)=CC(CSC2=NN=NN2C3CCCCC3)=C1)(F)F	64	64	250
53a	O=[N+](C1=CC(Cl)=CC(CSC2=NN=NN2C3=CC=CC=C3)=C1)[O-]	64	125	250
53b	COC1=CC=C(N2N=NN=C2SCC3=CC([N+]([O-])=O)=CC(Cl)=C3)C=C1	250	125	250
53c	ClC1=CC=C(N2N=NN=C2SCC3=CC([N+]([O-])=O)=CC(Cl)=C3)C=C1	250	250	250
53d	O=[N+](C1=CC(Cl)=CC(CSC2=NN=NN2C3=CC=C(Br)C=C3)=C1)[O-]	250	125	250
53e	O=[N+](C1=CC(Cl)=CC(CSC2=NN=NN2C3CCCCC3)=C1)[O-]	250	125	250
54a	O=[N+](C1=CC(F)=CC(CSC2=NN=NN2C3=CC=CC=C3)=C1)[O-]	250	125	250
54b	COC1=CC=C(N2N=NN=C2SCC3=CC([N+]([O-])=O)=CC(F)=C3)C=C1	250	125	250
54c	O=[N+](C1=CC(F)=CC(CSC2=NN=NN2C3=CC=C(Cl)C=C3)=C1)[O-]	125	125	250
54d	O=[N+](C1=CC(F)=CC(CSC2=NN=NN2C3=CC=C(Br)C=C3)=C1)[O-]	64	64	250
54e	O=[N+](C1=CC(F)=CC(CSC2=NN=NN2C3CCCCC3)=C1)[O-]	64	125	250
55a	O=[N+](C1=CC(Br)=CC(CSC2=NN=NN2C3=CC=CC=C3)=C1)[O-]	>250	>250	250
55b	COC1=CC=C(N2N=NN=C2SCC3=CC([N+]([O-])=O)=CC(Br)=C3)C=C1	>250	>250	250
55c	ClC1=CC=C(N2N=NN=C2SCC3=CC([N+]([O-])=O)=CC(Br)=C3)C=C1	>250	>250	250
55d	BrC1=CC=C(N2N=NN=C2SCC3=CC([N+]([O-])=O)=CC(Br)=C3)C=C1	>250	>250	250
55e	O=[N+](C1=CC(Br)=CC(CSC2=NN=NN2C3CCCCC3)=C1)[O-]	>250	>250	250
56a	O=[N+](C1=CC(C#N)=CC(CSC2=NN=NN2C3=CC=CC=C3)=C1)[O-]	250	250	250
56b	COC1=CC=C(N2N=NN=C2SCC3=CC([N+]([O-])=O)=CC(C#N)=C3)C=C1	32	16	250
56c	O=[N+](C1=CC(C#N)=CC(CSC2=NN=NN2C3=CC=C(Cl)C=C3)=C1)[O-]	2	4	250	>30
56d	O=[N+](C1=CC(C#N)=CC(CSC2=NN=NN2C3=CC=C(Br)C=C3)=C1)[O-]	32	16	250
56e	O=[N+](C1=CC(C#N)=CC(CSC2=NN=NN2C3CCCCC3)=C1)[O-]	250	250	250
57a	FC(C1=CC([N+]([O-])=O)=CC(CSC2=NN=C(C3=CC=CC=C3)O2)=C1)(F)F	64	32	250
57b	FC(C1=CC([N+]([O-])=O)=CC(CSC2=NN=C(C3=CC=C(OC)C=C3)O2)=C1)(F)F	64	64	250
57c	FC(C1=CC([N+]([O-])=O)=CC(CSC2=NN=C(C3=CC=C(Cl)C=C3)O2)=C1)(F)F	250	250	250
57d	FC(C1=CC([N+]([O-])=O)=CC(CSC2=NN=C(C3=CC=C(Br)C=C3)O2)=C1)(F)F	250	250	250
57e	FC(C1=CC([N+]([O-])=O)=CC(CSC2=NN=C(C3CCCCC3)O2)=C1)(F)F	125	64	250
58a	O=[N+](C1=CC(Cl)=CC(CSC2=NN=C(C3=CC=CC=C3)O2)=C1)[O-]	>250	>125	>250
58b	O=[N+](C1=CC(Cl)=CC(CSC2=NN=C(C3=CC=C(OC)C=C3)O2)=C1)[O-]	>250	>125	>250
58c	O=[N+](C1=CC(Cl)=CC(CSC2=NN=C(C3=CC=C(Cl)C=C3)O2)=C1)[O-]	>250	>125	>250
58d	O=[N+](C1=CC(Cl)=CC(CSC2=NN=C(C3=CC=C(Br)C=C3)O2)=C1)[O-]	>250	>125	>250
58e	O=[N+](C1=CC(Cl)=CC(CSC2=NN=C(C3CCCCC3)O2)=C1)[O-]	>250	>125	>250
59a	O=[N+](C1=CC(F)=CC(CSC2=NN=C(C3=CC=CC=C3)O2)=C1)[O-]	250	250	250
59b	O=[N+](C1=CC(F)=CC(CSC2=NN=C(C3=CC=C(OC)C=C3)O2)=C1)[O-]	250	250	250
59c	O=[N+](C1=CC(F)=CC(CSC2=NN=C(C3=CC=C(Cl)C=C3)O2)=C1)[O-]	250	250	250
59d	O=[N+](C1=CC(F)=CC(CSC2=NN=C(C3=CC=C(Br)C=C3)O2)=C1)[O-]	250	125	250
59e	O=[N+](C1=CC(F)=CC(CSC2=NN=C(C3CCCCC3)O2)=C1)[O-]	125	64	250
60a	O=[N+](C1=CC(Br)=CC(CSC2=NN=C(C3=CC=CC=C3)O2)=C1)[O-]	125	64	250
60b	O=[N+](C1=CC(Br)=CC(CSC2=NN=C(C3=CC=C(OC)C=C3)O2)=C1)[O-]	125	64	250
60c	O=[N+](C1=CC(Br)=CC(CSC2=NN=C(C3=CC=C(Cl)C=C3)O2)=C1)[O-]	125	125	125
60d	O=[N+](C1=CC(Br)=CC(CSC2=NN=C(C3=CC=C(Br)C=C3)O2)=C1)[O-]	250	250	250
60e	O=[N+](C1=CC(Br)=CC(CSC2=NN=C(C3CCCCC3)O2)=C1)[O-]	32	64	250
61a	O=[N+](C1=CC(C#N)=CC(CSC2=NN=C(C3=CC=CC=C3)O2)=C1)[O-]	16	4	250
61b	O=[N+](C1=CC(C#N)=CC(CSC2=NN=C(C3=CC=C(OC)C=C3)O2)=C1)[O-]	4	2	250	>30
61c	O=[N+](C1=CC(C#N)=CC(CSC2=NN=C(C3=CC=C(Cl)C=C3)O2)=C1)[O-]	8	4	250
61d	O=[N+](C1=CC(C#N)=CC(CSC2=NN=C(C3=CC=C(Br)C=C3)O2)=C1)[O-]	250	250	250
61e	O=[N+](C1=CC(C#N)=CC(CSC2=NN=C(C3CCCCC3)O2)=C1)[O-]	32	16	250
62a	O=[N+](C1=CC(C(OC)=O)=CC(CSC2=NN=C(C3=CC=CC=C3)O2)=C1)[O-]	>250	>125	>250
62b	O=[N+](C1=CC(C(OC)=O)=CC(CSC2=NN=C(C3=CC=C(OC)C=C3)O2)=C1)[O-]	>250	>125	>250
62c	O=[N+](C1=CC(C(OC)=O)=CC(CSC2=NN=C(C3=CC=C(Cl)C=C3)O2)=C1)[O-]	>250	>125	>250
62d	O=[N+](C1=CC(C(OC)=O)=CC(CSC2=NN=C(C3=CC=C(Br)C=C3)O2)=C1)[O-]	>250	>125	>250
62e	O=[N+](C1=CC(C(OC)=O)=CC(CSC2=NN=C(C3CCCCC3)O2)=C1)[O-]	>250	>125	>250
63a	O=[N+](C1=CC(C(N)=O)=CC(CSC2=NN=C(C3=CC=CC=C3)O2)=C1)[O-]	>250	>125	>250
63b	O=[N+](C1=CC(C(N)=O)=CC(CSC2=NN=C(C3=CC=C(OC)C=C3)O2)=C1)[O-]	>250	>125	>250
63c	O=[N+](C1=CC(C(N)=O)=CC(CSC2=NN=C(C3=CC=C(Cl)C=C3)O2)=C1)[O-]	>250	>125	>250
63d	O=[N+](C1=CC(C(N)=O)=CC(CSC2=NN=C(C3=CC=C(Br)C=C3)O2)=C1)[O-]	>250	>125	>250
63e	O=[N+](C1=CC(C(N)=O)=CC(CSC2=NN=C(C3CCCCC3)O2)=C1)[O-]	>250	>125	>250
64a	O=[N+](C1=CC(C(NCC2=CC=CC=C2)=O)=CC(CSC3=NN=C(C4=CC=CC=C4)O3)=C1)[O-]	>250	>250	>250
64b	O=[N+](C1=CC(C(NCC2=CC=CC=C2)=O)=CC(CSC3=NN=C(C4=CC=C(OC)C=C4)O3)=C1)[O-]	>250	>250	>250
64c	O=[N+](C1=CC(C(NCC2=CC=CC=C2)=O)=CC(CSC3=NN=C(C4=CC=C(Cl)C=C4)O3)=C1)[O-]	>250	>250	>250
64d	O=[N+](C1=CC(C(NCC2=CC=CC=C2)=O)=CC(CSC3=NN=C(C4=CC=C(Br)C=C4)O3)=C1)[O-]	>250	>250	>250
64e	O=[N+](C1=CC(C(NCC2=CC=CC=C2)=O)=CC(CSC3=NN=C(C4CCCCC4)O3)=C1)[O-]	>250	>250	>250
65a	O=[N+](C1=CC(CSC2=NN=C(C3=CC=CC=C3)O2)=CC(N4C=CC=C4)=C1)[O-]	>250	>250	>250
65b	O=[N+](C1=CC(CSC2=NN=C(C3=CC=C(OC)C=C3)O2)=CC(N4C=CC=C4)=C1)[O-]	>250	>250	>250
65c	O=[N+](C1=CC(CSC2=NN=C(C3=CC=C(Cl)C=C3)O2)=CC(N4C=CC=C4)=C1)[O-]	>250	>250	>250
65d	O=[N+](C1=CC(CSC2=NN=C(C3=CC=C(Br)C=C3)O2)=CC(N4C=CC=C4)=C1)[O-]	>250	>250	>250
65e	O=[N+](C1=CC(CSC2=NN=C(C3CCCCC3)O2)=CC(N4C=CC=C4)=C1)[O-]	>250	>250	>250
66a	O=[N+](C1=CC=C(C=C1[N+]([O-])=O)CSC2=NN=NN2C3=CC=CC=C3)[O-]	16	16	32
66b	O=[N+](C1=CC=C(C=C1[N+]([O-])=O)CSC2=NN=NN2C3=CC=C(OC)C=C3)[O-]	32	16	125
66c	O=[N+](C1=CC=C(C=C1[N+]([O-])=O)CSC2=NN=NN2C3=CC=C(Cl)C=C3)[O-]	4	2	250
66d	O=[N+](C1=CC=C(C=C1[N+]([O-])=O)CSC2=NN=NN2C3=CC=C(Br)C=C3)[O-]	16	8	250
66e	O=[N+](C1=CC=C(C=C1[N+]([O-])=O)CSC2=NN=NN2C3CCCCC3)[O-]	32	32	>1000
67a	O=[N+](C1=CC=C([N+]([O-])=O)C(CSC2=NN=NN2C3=CC=CC=C3)=C1)[O-]	1	2	250
67b	O=[N+](C1=CC=C([N+]([O-])=O)C(CSC2=NN=NN2C3=CC=C(OC)C=C3)=C1)[O-]	0.5	1	250	10.18 ± 1.01
67c	O=[N+](C1=CC=C([N+]([O-])=O)C(CSC2=NN=NN2C3=CC=C(Cl)C=C3)=C1)[O-]	0.5	1	250	23.28 ± 1.37
67d	O=[N+](C1=CC=C([N+]([O-])=O)C(CSC2=NN=NN2C3=CC=C(Br)C=C3)=C1)[O-]	1	1	250
67e	O=[N+](C1=CC=C([N+]([O-])=O)C(CSC2=NN=NN2C3CCCCC3)=C1)[O-]	1	1	250	12.47 ± 1.09
68a	O=[N+](C1=CC=C(C=C1[N+]([O-])=O)CSC2=NN=C(C3=CC=CC=C3)O2)[O-]	8	16	250
68b	O=[N+](C1=CC=C(C=C1[N+]([O-])=O)CSC2=NN=C(C3=CC=C(OC)C=C3)O2)[O-]	16	16	125
68c	O=[N+](C1=CC=C(C=C1[N+]([O-])=O)CSC2=NN=C(C3=CC=C(Cl)C=C3)O2)[O-]	8	8	64
68d	O=[N+](C1=CC=C(C=C1[N+]([O-])=O)CSC2=NN=C(C3=CC=C(Br)C=C3)O2)[O-]	4	2	250
68e	O=[N+](C1=CC=C(C=C1[N+]([O-])=O)CSC2=NN=C(C3CCCCC3)O2)[O-]	125	250	250
69a	O=[N+](C1=CC=C([N+]([O-])=O)C(CSC2=NN=C(C3=CC=CC=C3)O2)=C1)[O-]	1	1	250	8.3 ± 0.92
69b	O=[N+](C1=CC=C([N+]([O-])=O)C(CSC2=NN=C(C3=CC=C(OC)C=C3)O2)=C1)[O-]	1	1	250	5.94 ± 0.77
69c	O=[N+](C1=CC=C([N+]([O-])=O)C(CSC2=NN=C(C3=CC=C(Cl)C=C3)O2)=C1)[O-]	1	2	>1000	13.41 ± 1.13
69d	O=[N+](C1=CC=C([N+]([O-])=O)C(CSC2=NN=C(C3=CC=C(Br)C=C3)O2)=C1)[O-]	1	2	250
69e	O=[N+](C1=CC=C([N+]([O-])=O)C(CSC2=NN=C(C3CCCCC3)O2)=C1)[O-]	1	1	>1000	10.16 ± 1.01
70a	FC(C1=CC=C([N+]([O-])=O)C(CSC2=NN=NN2C3=CC=CC=C3)=C1)(F)F	250	125	250
70b	FC(C1=CC=C([N+]([O-])=O)C(CSC2=NN=NN2C3=CC=C(OC)C=C3)=C1)(F)F	250	250	250
70c	FC(C1=CC=C([N+]([O-])=O)C(CSC2=NN=NN2C3=CC=C(Cl)C=C3)=C1)(F)F	250	250	250
70d	FC(C1=CC=C([N+]([O-])=O)C(CSC2=NN=NN2C3=CC=C(Br)C=C3)=C1)(F)F	250	250	250
70e	FC(C1=CC=C([N+]([O-])=O)C(CSC2=NN=NN2C3CCCCC3)=C1)(F)F	250	250	250
71a	FC(C1=CC=C([N+]([O-])=O)C=C1CSC2=NN=NN2C3=CC=CC=C3)(F)F	32	64	250
71b	FC(C1=CC=C([N+]([O-])=O)C=C1CSC2=NN=NN2C3=CC=C(OC)C=C3)(F)F	8	32	250
71c	FC(C1=CC=C([N+]([O-])=O)C=C1CSC2=NN=NN2C3=CC=C(Cl)C=C3)(F)F	250	250	250
71d	FC(C1=CC=C([N+]([O-])=O)C=C1CSC2=NN=NN2C3=CC=C(Br)C=C3)(F)F	250	250	250
71e	FC(C1=CC=C([N+]([O-])=O)C=C1CSC2=NN=NN2C3CCCCC3)(F)F	32	64	250
72a	FC(C1=CC=C([N+]([O-])=O)C(CSC2=NN=C(C3=CC=CC=C3)O2)=C1)(F)F	250	125	250
72b	FC(C1=CC=C([N+]([O-])=O)C(CSC2=NN=C(C3=CC=C(OC)C=C3)O2)=C1)(F)F	250	250	250
72c	FC(C1=CC=C([N+]([O-])=O)C(CSC2=NN=C(C3=CC=C(Cl)C=C3)O2)=C1)(F)F	250	250	250
72d	FC(C1=CC=C([N+]([O-])=O)C(CSC2=NN=C(C3=CC=C(Br)C=C3)O2)=C1)(F)F	250	250	250
72e	FC(C1=CC=C([N+]([O-])=O)C(CSC2=NN=C(C3CCCCC3)O2)=C1)(F)F	250	250	250
73a	FC(C1=CC=C([N+]([O-])=O)C=C1CSC2=NN=C(C3=CC=CC=C3)O2)(F)F	250	250	250
73b	FC(C1=CC=C([N+]([O-])=O)C=C1CSC2=NN=C(C3=CC=C(OC)C=C3)O2)(F)F	250	250	250
73c	FC(C1=CC=C([N+]([O-])=O)C=C1CSC2=NN=C(C3=CC=C(Cl)C=C3)O2)(F)F	250	250	250
73d	FC(C1=CC=C([N+]([O-])=O)C=C1CSC2=NN=C(C3=CC=C(Br)C=C3)O2)(F)F	250	250	250
73e	FC(C1=CC=C([N+]([O-])=O)C=C1CSC2=NN=C(C3CCCCC3)O2)(F)F	250	250	250
74a	O=[N+](C1=C(OC)C([N+]([O-])=O)=CC(CSC2=NN=NN2C3=CC=CC=C3)=C1)[O-]	250	250	250
74b	O=[N+](C1=C(OC)C([N+]([O-])=O)=CC(CSC2=NN=NN2C3=CC=C(OC)C=C3)=C1)[O-]	16	250	250
74c	O=[N+](C1=C(OC)C([N+]([O-])=O)=CC(CSC2=NN=NN2C3=CC=C(Cl)C=C3)=C1)[O-]	16	250	250
74d	O=[N+](C1=C(OC)C([N+]([O-])=O)=CC(CSC2=NN=NN2C3=CC=C(Br)C=C3)=C1)[O-]	>32	>32	250
74e	O=[N+](C1=C(OC)C([N+]([O-])=O)=CC(CSC2=NN=NN2C3CCCCC3)=C1)[O-]	32	16	>1000
75a	O=[N+](C1=CC([N+]([O-])=O)=C(OC)C(CSC2=NN=NN2C3=CC=CC=C3)=C1)[O-]	>32	>32	250
75b	O=[N+](C1=CC([N+]([O-])=O)=C(OC)C(CSC2=NN=NN2C3=CC=C(OC)C=C3)=C1)[O-]	16	8	250
75c	O=[N+](C1=CC([N+]([O-])=O)=C(OC)C(CSC2=NN=NN2C3=CC=C(Cl)C=C3)=C1)[O-]	8	8	250
75d	O=[N+](C1=CC([N+]([O-])=O)=C(OC)C(CSC2=NN=NN2C3=CC=C(Br)C=C3)=C1)[O-]	8	8	250
75e	O=[N+](C1=CC([N+]([O-])=O)=C(OC)C(CSC2=NN=NN2C3CCCCC3)=C1)[O-]	32	32	250
76a	O=[N+](C1=C(C)C([N+]([O-])=O)=CC(CSC2=NN=NN2C3=CC=CC=C3)=C1)[O-]	4	2	250
76b	O=[N+](C1=C(C)C([N+]([O-])=O)=CC(CSC2=NN=NN2C3=CC=C(OC)C=C3)=C1)[O-]	4	8	500
76c	O=[N+](C1=C(C)C([N+]([O-])=O)=CC(CSC2=NN=NN2C3=CC=C(Cl)C=C3)=C1)[O-]	2	1	250
76d	O=[N+](C1=C(C)C([N+]([O-])=O)=CC(CSC2=NN=NN2C3=CC=C(Br)C=C3)=C1)[O-]	2	2	500
76e	O=[N+](C1=C(C)C([N+]([O-])=O)=CC(CSC2=NN=NN2C3CCCCC3)=C1)[O-]	4	8	250
77a	O=[N+](C1=CC([N+]([O-])=O)=C(C)C(CSC2=NN=NN2C3=CC=CC=C3)=C1)[O-]	>32	32	250
77b	O=[N+](C1=CC([N+]([O-])=O)=C(C)C(CSC2=NN=NN2C3=CC=C(OC)C=C3)=C1)[O-]	16	8	250
77c	O=[N+](C1=CC([N+]([O-])=O)=C(C)C(CSC2=NN=NN2C3=CC=C(Cl)C=C3)=C1)[O-]	16	8	250
77d	O=[N+](C1=CC([N+]([O-])=O)=C(C)C(CSC2=NN=NN2C3=CC=C(Br)C=C3)=C1)[O-]	32	32	64
77e	O=[N+](C1=CC([N+]([O-])=O)=C(C)C(CSC2=NN=NN2C3CCCCC3)=C1)[O-]	250	250	250
78a	O=[N+](C1=C(OC)C([N+]([O-])=O)=CC(CSC2=NN=C(C3=CC=CC=C3)O2)=C1)[O-]	16	4	250
78b	O=[N+](C1=C(OC)C([N+]([O-])=O)=CC(CSC2=NN=C(C3=CC=C(OC)C=C3)O2)=C1)[O-]	16	4	250
78c	O=[N+](C1=C(OC)C([N+]([O-])=O)=CC(CSC2=NN=C(C3=CC=C(Cl)C=C3)O2)=C1)[O-]	8	8	250
78d	O=[N+](C1=C(OC)C([N+]([O-])=O)=CC(CSC2=NN=C(C3=CC=C(Br)C=C3)O2)=C1)[O-]	250	250	250
78e	O=[N+](C1=C(OC)C([N+]([O-])=O)=CC(CSC2=NN=C(C3CCCCC3)O2)=C1)[O-]	250	250	250
79a	O=[N+](C1=CC([N+]([O-])=O)=C(OC)C(CSC2=NN=C(C3=CC=CC=C3)O2)=C1)[O-]	1	2	250	>30
79b	O=[N+](C1=CC([N+]([O-])=O)=C(OC)C(CSC2=NN=C(C3=CC=C(OC)C=C3)O2)=C1)[O-]	2	1	500
79c	O=[N+](C1=CC([N+]([O-])=O)=C(OC)C(CSC2=NN=C(C3=CC=C(Cl)C=C3)O2)=C1)[O-]	2	1	500
79d	O=[N+](C1=CC([N+]([O-])=O)=C(OC)C(CSC2=NN=C(C3=CC=C(Br)C=C3)O2)=C1)[O-]	0.5	2	250
79e	O=[N+](C1=CC([N+]([O-])=O)=C(OC)C(CSC2=NN=C(C3CCCCC3)O2)=C1)[O-]	1	1	250	>30
80a	O=[N+](C1=C(C)C([N+]([O-])=O)=CC(CSC2=NN=C(C3=CC=CC=C3)O2)=C1)[O-]	>32	32	250
80b	O=[N+](C1=C(C)C([N+]([O-])=O)=CC(CSC2=NN=C(C3=CC=C(OC)C=C3)O2)=C1)[O-]	250	250	250
80c	O=[N+](C1=C(C)C([N+]([O-])=O)=CC(CSC2=NN=C(C3=CC=C(Cl)C=C3)O2)=C1)[O-]	32	16	250
80d	O=[N+](C1=C(C)C([N+]([O-])=O)=CC(CSC2=NN=C(C3=CC=C(Br)C=C3)O2)=C1)[O-]	>32	>32	250
80e	O=[N+](C1=C(C)C([N+]([O-])=O)=CC(CSC2=NN=C(C3CCCCC3)O2)=C1)[O-]	125	250	250
81a	O=[N+](C1=CC([N+]([O-])=O)=C(C)C(CSC2=NN=C(C3=CC=CC=C3)O2)=C1)[O-]	2	1	250	>30
81b	O=[N+](C1=CC([N+]([O-])=O)=C(C)C(CSC2=NN=C(C3=CC=C(OC)C=C3)O2)=C1)[O-]	2	2	250
81c	O=[N+](C1=CC([N+]([O-])=O)=C(C)C(CSC2=NN=C(C3=CC=C(Cl)C=C3)O2)=C1)[O-]	2	2	250
81d	O=[N+](C1=CC([N+]([O-])=O)=C(C)C(CSC2=NN=C(C3=CC=C(Br)C=C3)O2)=C1)[O-]	2	2	250
81e	O=[N+](C1=CC([N+]([O-])=O)=C(C)C(CSC2=NN=C(C3CCCCC3)O2)=C1)[O-]	2	8	250	>30
82a	O=[N+](C1=CN=CC(CSC2=NN=C(C3=CC=CC=C3)O2)=C1)[O-]	125	125	250
82b	O=[N+](C1=CN=CC(CSC2=NN=C(C3=CC=C(OC)C=C3)O2)=C1)[O-]	16	16	250
82c	O=[N+](C1=CN=CC(CSC2=NN=C(C3=CC=C(Cl)C=C3)O2)=C1)[O-]	4	8	>1000
82d	O=[N+](C1=CN=CC(CSC2=NN=C(C3=CC=C(Br)C=C3)O2)=C1)[O-]	16	8	>1000
82e	O=[N+](C1=CN=CC(CSC2=NN=C(C3CCCCC3)O2)=C1)[O-]	16	8	1000
83a	O=[N+](C1=CC=C(CSC2=NN=C(C3=CC=CC=C3)O2)O1)[O-]	16	32	32
83b	O=[N+](C1=CC=C(CSC2=NN=C(C3=CC=C(OC)C=C3)O2)O1)[O-]	>32	>32	64
83c	O=[N+](C1=CC=C(CSC2=NN=C(C3=CC=C(Cl)C=C3)O2)O1)[O-]	16	>32	32
83d	O=[N+](C1=CC=C(CSC2=NN=C(C3=CC=C(Br)C=C3)O2)O1)[O-]	8	16	16
83e	O=[N+](C1=CC=C(CSC2=NN=C(C3CCCCC3)O2)O1)[O-]	0.5	4	32
